# Supplementary material for: In Silico Structural Characterization and Hypoglycemic Potential of a Novel Fucose-Specific Lectin (MEP5) from Morchella esculenta
Source: Foods. 2026 Apr 24;15(9):1493. doi: 10.3390/foods15091493 (PMC13164499; doi:10.3390/foods15091493)
Supplement: Supplementary file 1 [file foods-15-01493-s001.zip]

Archive with 1 entries (1 files):
- foods-4261684-supplementary.pdf
